# Supplementary material for: Pleiotropy complicates a trade-off between phage resistance and antibiotic resistance
Source: Proc Natl Acad Sci U S A. 2020 May 18;117(21):11207–16. doi: 10.1073/pnas.1919888117 (PMC7260982; doi:10.1073/pnas.1919888117)
Supplement: Supplementary File [file pnas.1919888117.sd04.xlsx]

## Sheet: Sheet1
Date	Time (minutes)	Phage	Bacterial Host Strain	MOI	Plate Counted (10^-n)	Plaques from 100uL	Titre (pfu/ml)
2018-12-10	1	U136B	BW25113	10	6	12	120000000
2018-12-10	5	U136B	BW25113	10	5	107	107000000
2018-12-10	10	U136B	BW25113	10	5	97	97000000
2018-12-10	15	U136B	BW25113	10	5	115	115000000
2018-12-10	20	U136B	BW25113	10	5	116	116000000
2018-12-10	25	U136B	BW25113	10	5	110	110000000
2018-12-10	30	U136B	BW25113	10	6	20	200000000
2018-12-10	35	U136B	BW25113	10	6	18	180000000
2018-12-10	41	U136B	BW25113	10	6	23	230000000
2018-12-10	45	U136B	BW25113	10	6	115	1150000000
2018-12-10	50	U136B	BW25113	10	6	35	350000000
2018-12-10	55	U136B	BW25113	10	6	35	350000000
2018-12-10	60	U136B	BW25113	10	6	54	540000000
2018-12-10	65	U136B	BW25113	10	6	77	770000000
2018-12-10	70	U136B	BW25113	10	6	92	920000000
2018-12-10	75	U136B	BW25113	10	6	109	1090000000
2018-12-10	80	U136B	BW25113	10	7	21	2100000000
2018-12-10	85	U136B	BW25113	10	7	23	2300000000
2018-12-10	90	U136B	BW25113	10	7	35	3500000000
2018-12-10	95	U136B	BW25113	10	7	61	6100000000
2018-12-10	100	U136B	BW25113	10	7	57	5700000000
2018-12-10	105	U136B	BW25113	10	7	71	7100000000
2018-12-10	110	U136B	BW25113	10	7	88	8800000000
2018-12-10	115	U136B	BW25113	10	7	TMTC	#VALUE!
2018-12-10	120	U136B	BW25113	10	7	TMTC	#VALUE!
2018-12-10	1	U136B	tolc-	10	5	108	108000000
2018-12-10	5	U136B	tolc-	10	5	101	101000000
2018-12-10	10	U136B	tolc-	10	5	82	82000000
2018-12-10	15	U136B	tolc-	10	5	104	104000000
2018-12-10	20	U136B	tolc-	10	5	99	99000000
2018-12-10	25	U136B	tolc-	10	5	uncountable due to plaques clumped together	#VALUE!
2018-12-10	30	U136B	tolc-	10	5	uncountable due to plaques clumped together	#VALUE!
2018-12-10	35	U136B	tolc-	10	5	91	91000000
2018-12-10	41	U136B	tolc-	10	5	uncountable due to plaques clumped together	#VALUE!
2018-12-10	45	U136B	tolc-	10	5	81	81000000
2018-12-10	50	U136B	tolc-	10	5	110	110000000
2018-12-10	55	U136B	tolc-	10	5	85	85000000
2018-12-10	60	U136B	tolc-	10	5	139	139000000
2018-12-10	65	U136B	tolc-	10	5	uncountable due to plaques clumped together	#VALUE!
2018-12-10	70	U136B	tolc-	10	5	104	104000000
2018-12-10	75	U136B	tolc-	10	5	103	103000000
2018-12-10	80	U136B	tolc-	10	5	112	112000000
2018-12-10	85	U136B	tolc-	10	5	101	101000000
2018-12-10	90	U136B	tolc-	10	5	104	104000000
2018-12-10	95	U136B	tolc-	10	5	78	78000000
2018-12-10	100	U136B	tolc-	10	5	87	87000000
2018-12-10	105	U136B	tolc-	10	5	89	89000000
2018-12-10	110	U136B	tolc-	10	5	75	75000000
2018-12-10	115	U136B	tolc-	10	5	115	115000000
2018-12-10	120	U136B	tolc-	10	5	118	118000000
2019-01-26	1	U136B	BW25113	10	6	54	540000000
2019-01-26	10	U136B	BW25113	10	6	51	510000000
2019-01-26	20	U136B	BW25113	10	5	173	173000000
2019-01-26	30	U136B	BW25113	10	6	78	780000000
2019-01-26	40	U136B	BW25113	10	6	85	850000000
2019-01-26	50	U136B	BW25113	10	7	50	5000000000
2019-01-26	60	U136B	BW25113	10	7	86	8600000000
2019-01-26	70	U136B	BW25113	10	7	110	11000000000
2019-01-26	80	U136B	BW25113	10	7	96	9600000000
2019-01-26	90	U136B	BW25113	10	7	107	10700000000
2019-01-26	100	U136B	BW25113	10	7	98	9800000000
2019-01-26	110	U136B	BW25113	10	7	128	12800000000
2019-01-26	120	U136B	BW25113	10	8	14	14000000000
2019-01-26	130	U136B	BW25113	10	8	13	13000000000
2019-01-26	140	U136B	BW25113	10	8	16	16000000000
2019-01-26	150	U136B	BW25113	10	7	134	13400000000
2019-01-26	160	U136B	BW25113	10	7	118	11800000000
2019-01-26	170	U136B	BW25113	10	7	92	9200000000
2019-01-26	180	U136B	BW25113	10	7	105	10500000000
2019-01-26	1	U136B	tolc-	10	5	207	207000000
2019-01-26	10	U136B	tolc-	10	5	164	164000000
2019-01-26	20	U136B	tolc-	10	5	202	202000000
2019-01-26	30	U136B	tolc-	10	5	165	165000000
2019-01-26	40	U136B	tolc-	10	5	178	178000000
2019-01-26	50	U136B	tolc-	10	5	184	184000000
2019-01-26	60	U136B	tolc-	10	5	168	168000000
2019-01-26	70	U136B	tolc-	10	5	183	183000000
2019-01-26	80	U136B	tolc-	10	5	156	156000000
2019-01-26	90	U136B	tolc-	10	5	155	155000000
2019-01-26	100	U136B	tolc-	10	5	145	145000000
2019-01-26	110	U136B	tolc-	10	5	132	132000000
2019-01-26	120	U136B	tolc-	10	5	219	219000000
2019-01-26	130	U136B	tolc-	10	5	uncountable (too much clumping)	#VALUE!
2019-01-26	140	U136B	tolc-	10	5	154	154000000
2019-01-26	150	U136B	tolc-	10	5	133	133000000
2019-01-26	160	U136B	tolc-	10	5	174	174000000
2019-01-26	170	U136B	tolc-	10	5	150	150000000
2019-01-26	180	U136B	tolc-	10	5	128	128000000
2019-02-03	1	U136B	BW25113	10	5	206	206000000
2019-02-03	10	U136B	BW25113	10	5	213	213000000
2019-02-03	20	U136B	BW25113	10	5	228	228000000
2019-02-03	30	U136B	BW25113	10	6	32	320000000
2019-02-03	40	U136B	BW25113	10	6	71	710000000
2019-02-03	50	U136B	BW25113	10	6	150	1500000000
2019-02-03	60	U136B	BW25113	10	7	45	4500000000
2019-02-03	70	U136B	BW25113	10	7	75	7500000000
2019-02-03	80	U136B	BW25113	10	7	87	8700000000
2019-02-03	90	U136B	BW25113	10	7	74	7400000000
2019-02-03	100	U136B	BW25113	10	7	90	9000000000
2019-02-03	110	U136B	BW25113	10	7	88	8800000000
2019-02-03	120	U136B	BW25113	10	7	98	9800000000
2019-02-03	130	U136B	BW25113	10	7	90	9000000000
2019-02-03	140	U136B	BW25113	10	7	87	8700000000
2019-02-03	150	U136B	BW25113	10	7	70	7000000000
2019-02-03	160	U136B	BW25113	10	7	95	9500000000
2019-02-03	170	U136B	BW25113	10	7	73	7300000000
2019-02-03	180	U136B	BW25113	10	7	80	8000000000
2019-02-03	1	U136B	tolc-	10	5	173	173000000
2019-02-03	10	U136B	tolc-	10	5	203	203000000
2019-02-03	20	U136B	tolc-	10	5	188	188000000
2019-02-03	30	U136B	tolc-	10	5	210	210000000
2019-02-03	40	U136B	tolc-	10	5	187	187000000
2019-02-03	50	U136B	tolc-	10	5	178	178000000
2019-02-03	60	U136B	tolc-	10	5	177	177000000
2019-02-03	70	U136B	tolc-	10	5	156	156000000
2019-02-03	80	U136B	tolc-	10	5	234	234000000
2019-02-03	90	U136B	tolc-	10	5	146	146000000
2019-02-03	100	U136B	tolc-	10	5	167	167000000
2019-02-03	110	U136B	tolc-	10	5	214	214000000
2019-02-03	120	U136B	tolc-	10	5	168	168000000
2019-02-03	130	U136B	tolc-	10	5	157	157000000
2019-02-03	140	U136B	tolc-	10	5	135	135000000
2019-02-03	150	U136B	tolc-	10	5	169	169000000
2019-02-03	160	U136B	tolc-	10	5	151	151000000
2019-02-03	170	U136B	tolc-	10	5	135	135000000
2019-02-03	180	U136B	tolc-	10	5	171	171000000
