# Supplementary material for: Pleiotropy complicates a trade-off between phage resistance and antibiotic resistance
Source: Proc Natl Acad Sci U S A. 2020 May 18;117(21):11207–16. doi: 10.1073/pnas.1919888117 (PMC7260982; doi:10.1073/pnas.1919888117)
Supplement: Supplementary File [file pnas.1919888117.sd06.xlsx]

## Sheet: Sheet1
phage_stock	assay_date	bacteria	ml_spotted	n_plaques	dilution	PFU/ml Replicate A	log(PFU/ml) Replicate A	TR_n_plaques	TR_dilution	PFU/mL Replicate B	log(PFU/ml) Replicate B	Mean log(PFU/mL) of two technical replicates			NOTES
1	2019-06-11	BW25113	0.002	1	1e-08	50000000000	10.699	5	1e-07	25000000000	10.3979	10.5485	10.449		Between two dilutions, the number of plaques went from too many to count to zero. To account for this, I systematically have chosen to record this as 5 plaques in the dilution which had too many to count.
2	2019-06-11	BW25113	0.002	1	1e-08	50000000000	10.699	2	1e-08	100000000000	11	10.8495
3	2019-06-11	BW25113	0.002	5	1e-07	25000000000	10.3979	1	1e-07	5000000000	9.69897	10.0485			Between two dilutions, the number of plaques went from too many to count to zero. To account for this, I systematically have chosen to record this as 5 plaques in the dilution which had too many to count.
4	2019-06-11	BW25113	0.002	2	1e-08	100000000000	11	1	1e-07	5000000000	9.69897	10.3495
1	2019-06-11	rfaC KO	0.002	0	0.1	0	#NUM!	0	0.1	0	#NUM!	#NUM!	0
2	2019-06-11	rfaC KO	0.002	0	0.1	0	#NUM!	0	0.1	0	#NUM!	#NUM!
3	2019-06-11	rfaC KO	0.002	0	0.1	0	#NUM!	0	0.1	0	#NUM!	#NUM!
4	2019-06-11	rfaC KO	0.002	0	0.1	0	#NUM!	0	0.1	0	#NUM!	#NUM!
1	2019-06-11	rfaD KO	0.002	0	0.1	0	#NUM!	0	0.1	0	#NUM!	#NUM!	0
2	2019-06-11	rfaD KO	0.002	0	0.1	0	#NUM!	0	0.1	0	#NUM!	#NUM!
3	2019-06-11	rfaD KO	0.002	0	0.1	0	#NUM!	0	0.1	0	#NUM!	#NUM!
4	2019-06-11	rfaD KO	0.002	0	0.1	0	#NUM!	0	0.1	0	#NUM!	#NUM!
1	2019-06-11	rfaE KO	0.002	0	0.1	0	#NUM!	0	0.1	0	#NUM!	#NUM!	0
2	2019-06-11	rfaE KO	0.002	0	0.1	0	#NUM!	0	0.1	0	#NUM!	#NUM!
3	2019-06-11	rfaE KO	0.002	0	0.1	0	#NUM!	0	0.1	0	#NUM!	#NUM!
4	2019-06-11	rfaE KO	0.002	0	0.1	0	#NUM!	0	0.1	0	#NUM!	#NUM!
1	2019-06-11	rfaP KO	0.002	0	0.1	0	#NUM!	0	0.1	0	#NUM!	#NUM!	0
2	2019-06-11	rfaP KO	0.002	0	0.1	0	#NUM!	0	0.1	0	#NUM!	#NUM!
3	2019-06-11	rfaP KO	0.002	0	0.1	0	#NUM!	0	0.1	0	#NUM!	#NUM!
4	2019-06-11	rfaP KO	0.002	0	0.1	0	#NUM!	0	0.1	0	#NUM!	#NUM!
1	2019-06-11	rfaC KO + pRfaC	0.002	5	1e-07	25000000000	10.3979	1	1e-08	50000000000	10.699	10.5485	10.4334		Between two dilutions, the number of plaques went from too many to count to zero. To account for this, I systematically have chosen to record this as 5 plaques in the dilution which had too many to count.
2	2019-06-11	rfaC KO + pRfaC	0.002	1	1e-08	50000000000	10.699	3	1e-07	15000000000	10.1761	10.4375
3	2019-06-11	rfaC KO + pRfaC	0.002	5	1e-07	25000000000	10.3979	2	1e-08	100000000000	11	10.699			Between two dilutions, the number of plaques went from too many to count to zero. To account for this, I systematically have chosen to record this as 5 plaques in the dilution which had too many to count.
4	2019-06-11	rfaC KO + pRfaC	0.002	1	1e-07	5000000000	9.69897	5	1e-07	25000000000	10.3979	10.0485
1	2019-06-11	rfaD KO + pRfaD	0.002	5	1e-06	2500000000	9.39794	1	1e-07	5000000000	9.69897	9.54846	9.80461
2	2019-06-11	rfaD KO + pRfaD	0.002	1	1e-07	5000000000	9.69897	1	1e-07	5000000000	9.69897	9.69897
3	2019-06-11	rfaD KO + pRfaD	0.002	1	1e-07	5000000000	9.69897	7	1e-07	35000000000	10.5441	10.1215
4	2019-06-11	rfaD KO + pRfaD	0.002	1	1e-07	5000000000	9.69897	2	1e-07	10000000000	10	9.84949
1	2019-06-11	rfaE KO + pRfaE	0.002	1	1e-08	50000000000	10.699	1	1e-08	50000000000	10.699	10.699	10.574
2	2019-06-11	rfaE KO + pRfaE	0.002	4	1e-07	20000000000	10.301	5	1e-07	25000000000	10.3979	10.3495			Between two dilutions, the number of plaques went from too many to count to zero. To account for this, I systematically have chosen to record this as 5 plaques in the dilution which had too many to count.
3	2019-06-11	rfaE KO + pRfaE	0.002	1	1e-08	50000000000	10.699	5	1e-07	25000000000	10.3979	10.5485			Between two dilutions, the number of plaques went from too many to count to zero. To account for this, I systematically have chosen to record this as 5 plaques in the dilution which had too many to count.
4	2019-06-11	rfaE KO + pRfaE	0.002	2	1e-08	100000000000	11	5	1e-07	25000000000	10.3979	10.699			Between two dilutions, the number of plaques went from too many to count to zero. To account for this, I systematically have chosen to record this as 5 plaques in the dilution which had too many to count.
1	2019-06-11	rfaP KO + pRfaP	0.002	1	1e-08	50000000000	10.699	5	1e-08	250000000000	11.3979	11.0485	10.1735		Between two dilutions, the number of plaques went from too many to count to zero. To account for this, I systematically have chosen to record this as 5 plaques in the dilution which had too many to count.
2	2019-06-11	rfaP KO + pRfaP	0.002	5	1e-06	2500000000	9.39794	5	1e-07	25000000000	10.3979	9.89794			Between two dilutions, the number of plaques went from too many to count to zero. To account for this, I systematically have chosen to record this as 5 plaques in the dilution which had too many to count.
3	2019-06-11	rfaP KO + pRfaP	0.002	5	1e-06	2500000000	9.39794	1	1e-08	50000000000	10.699	10.0485			Between two dilutions, the number of plaques went from too many to count to zero. To account for this, I systematically have chosen to record this as 5 plaques in the dilution which had too many to count.
4	2019-06-11	rfaP KO + pRfaP	0.002	1	1e-07	5000000000	9.69897	1	1e-07	5000000000	9.69897	9.69897
1	2019-06-13	BW25113	0.002	2	1e-07	10000000000	10	2	1e-07	10000000000	10	10	10.324
2	2019-06-13	BW25113	0.002	5	1e-07	25000000000	10.3979	5	1e-07	25000000000	10.3979	10.3979			Between two dilutions, the number of plaques went from too many to count to zero. To account for this, I systematically have chosen to record this as 5 plaques in the dilution which had too many to count.
3	2019-06-13	BW25113	0.002	5	1e-07	25000000000	10.3979	4	1e-07	20000000000	10.301	10.3495			Between two dilutions, the number of plaques went from too many to count to zero. To account for this, I systematically have chosen to record this as 5 plaques in the dilution which had too many to count.
4	2019-06-13	BW25113	0.002	5	1e-07	25000000000	10.3979	1	1e-08	50000000000	10.699	10.5485			Between two dilutions, the number of plaques went from too many to count to zero. To account for this, I systematically have chosen to record this as 5 plaques in the dilution which had too many to count.
1	2019-06-13	rfaC KO	0.002	0	0.1	0	#NUM!	0	0.1	0	#NUM!	#NUM!	0
2	2019-06-13	rfaC KO	0.002	0	0.1	0	#NUM!	0	0.1	0	#NUM!	#NUM!			Very small hazy plaques
3	2019-06-13	rfaC KO	0.002	0	0.1	0	#NUM!	0	0.1	0	#NUM!	#NUM!
4	2019-06-13	rfaC KO	0.002	0	0.1	0	#NUM!	0	0.1	0	#NUM!	#NUM!
1	2019-06-13	rfaD KO	0.002	0	0.1	0	#NUM!	0	0.1	0	#NUM!	#NUM!	0
2	2019-06-13	rfaD KO	0.002	0	0.1	0	#NUM!	0	0.1	0	#NUM!	#NUM!			Very small hazy plaques
3	2019-06-13	rfaD KO	0.002	0	0.1	0	#NUM!	0	0.1	0	#NUM!	#NUM!
4	2019-06-13	rfaD KO	0.002	0	0.1	0	#NUM!	0	0.1	0	#NUM!	#NUM!
1	2019-06-13	rfaE KO	0.002	0	0.1	0	#NUM!	0	0.1	0	#NUM!	#NUM!	0
2	2019-06-13	rfaE KO	0.002	0	0.1	0	#NUM!	0	0.1	0	#NUM!	#NUM!
3	2019-06-13	rfaE KO	0.002	0	0.1	0	#NUM!	0	0.1	0	#NUM!	#NUM!
4	2019-06-13	rfaE KO	0.002	0	0.1	0	#NUM!	0	0.1	0	#NUM!	#NUM!
1	2019-06-13	rfaP KO	0.002	0	0.1	0	#NUM!	0	0.1	0	#NUM!	#NUM!	0
2	2019-06-13	rfaP KO	0.002	0	0.1	0	#NUM!	0	0.1	0	#NUM!	#NUM!
3	2019-06-13	rfaP KO	0.002	0	0.1	0	#NUM!	0	0.1	0	#NUM!	#NUM!
4	2019-06-13	rfaP KO	0.002	0	0.1	0	#NUM!	0	0.1	0	#NUM!	#NUM!			Very small hazy plaques
1	2019-06-13	rfaC KO + pEmpty	0.002	0	0.1	0	#NUM!	0	0.1	0	#NUM!	#NUM!	0
2	2019-06-13	rfaC KO + pEmpty	0.002	0	0.1	0	#NUM!	0	0.1	0	#NUM!	#NUM!
3	2019-06-13	rfaC KO + pEmpty	0.002	0	0.1	0	#NUM!	0	0.1	0	#NUM!	#NUM!
4	2019-06-13	rfaC KO + pRfaC	0.002	0	0.1	0	#NUM!	0	0.1	0	#NUM!	#NUM!
1	2019-06-13	rfaD KO + pEmpty	0.002	0	0.1	0	#NUM!	0	0.1	0	#NUM!	#NUM!	0		Very small hazy plaques
2	2019-06-13	rfaD KO + pEmpty	0.002	0	0.1	0	#NUM!	0	0.1	0	#NUM!	#NUM!
3	2019-06-13	rfaD KO + pEmpty	0.002	0	0.1	0	#NUM!	0	0.1	0	#NUM!	#NUM!
4	2019-06-13	rfaD KO + pEmpty	0.002	0	0.1	0	#NUM!	0	0.1	0	#NUM!	#NUM!
1	2019-06-13	rfaE KO + pEmpty	0.002	0	0.1	0	#NUM!	0	0.1	0	#NUM!	#NUM!	0		Very small hazy plaques
2	2019-06-13	rfaE KO + pEmpty	0.002	0	0.1	0	#NUM!	0	0.1	0	#NUM!	#NUM!
3	2019-06-13	rfaE KO + pEmpty	0.002	0	0.1	0	#NUM!	0	0.1	0	#NUM!	#NUM!
4	2019-06-13	rfaE KO + pEmpty	0.002	0	0.1	0	#NUM!	0	0.1	0	#NUM!	#NUM!
1	2019-06-13	rfaP KO + pEmpty	0.002	0	0.1	0	#NUM!	0	0.1	0	#NUM!	#NUM!	0
2	2019-06-13	rfaP KO + pEmpty	0.002	0	0.1	0	#NUM!	0	0.1	0	#NUM!	#NUM!
3	2019-06-13	rfaP KO + pEmpty	0.002	0	0.1	0	#NUM!	0	0.1	0	#NUM!	#NUM!
4	2019-06-13	rfaP KO + pEmpty	0.002	0	0.1	0	#NUM!	0	0.1	0	#NUM!	#NUM!
1	2019-06-13	rfaC KO + pRfaC	0.002	1	1e-07	5000000000	9.69897	1	1e-07	5000000000	9.69897	9.69897	9.96108
2	2019-06-13	rfaC KO + pRfaC	0.002	1	1e-07	5000000000	9.69897	5	1e-07	25000000000	10.3979	10.0485			Between two dilutions, the number of plaques went from too many to count to zero. To account for this, I systematically have chosen to record this as 5 plaques in the dilution which had too many to count.
3	2019-06-13	rfaC KO + pRfaC	0.002	1	1e-07	5000000000	9.69897	5	1e-07	25000000000	10.3979	10.0485			Between two dilutions, the number of plaques went from too many to count to zero. To account for this, I systematically have chosen to record this as 5 plaques in the dilution which had too many to count.
4	2019-06-13	rfaC KO + pRfaC	0.002	1	1e-07	5000000000	9.69897	5	1e-07	25000000000	10.3979	10.0485			Between two dilutions, the number of plaques went from too many to count to zero. To account for this, I systematically have chosen to record this as 5 plaques in the dilution which had too many to count.
1	2019-06-13	rfaD KO + pRfaD	0.002	2	1e-06	1000000000	9	3	1e-07	15000000000	10.1761	9.58805	9.22713		Small but clear plaques
2	2019-06-13	rfaD KO + pRfaD	0.002	1	1e-06	500000000	8.69897	2	1e-07	10000000000	10	9.34949
3	2019-06-13	rfaD KO + pRfaD	0.002	1	1e-06	500000000	8.69897	4	1e-06	2000000000	9.30103	9
4	2019-06-13	rfaD KO + pRfaD	0.002	7	1e-05	3.5e+08	8.54407	5	1e-06	2500000000	9.39794	8.971
1	2019-06-13	rfaE KO + pRfaE	0.002	4	1e-07	20000000000	10.301	2	1e-07	10000000000	10	10.1505	10.199
2	2019-06-13	rfaE KO + pRfaE	0.002	5	1e-07	25000000000	10.3979	2	1e-07	10000000000	10	10.199			Between two dilutions, the number of plaques went from too many to count to zero. To account for this, I systematically have chosen to record this as 5 plaques in the dilution which had too many to count.
3	2019-06-13	rfaE KO + pRfaE	0.002	5	1e-07	25000000000	10.3979	5	1e-07	25000000000	10.3979	10.3979			Between two dilutions, the number of plaques went from too many to count to zero. To account for this, I systematically have chosen to record this as 5 plaques in the dilution which had too many to count.
4	2019-06-13	rfaE KO + pRfaE	0.002	5	1e-07	25000000000	10.3979	1	1e-07	5000000000	9.69897	10.0485			Between two dilutions, the number of plaques went from too many to count to zero. To account for this, I systematically have chosen to record this as 5 plaques in the dilution which had too many to count.
1	2019-06-13	rfaP KO + pRfaP	0.002	5	1e-07	25000000000	10.3979	5	1e-07	25000000000	10.3979	10.3979	10.3482		Between two dilutions, the number of plaques went from too many to count to zero. To account for this, I systematically have chosen to record this as 5 plaques in the dilution which had too many to count.
2	2019-06-13	rfaP KO + pRfaP	0.002	2	1e-07	10000000000	10	5	1e-07	25000000000	10.3979	10.199			Between two dilutions, the number of plaques went from too many to count to zero. To account for this, I systematically have chosen to record this as 5 plaques in the dilution which had too many to count.
3	2019-06-13	rfaP KO + pRfaP	0.002	5	1e-07	25000000000	10.3979	5	1e-07	25000000000	10.3979	10.3979			Between two dilutions, the number of plaques went from too many to count to zero. To account for this, I systematically have chosen to record this as 5 plaques in the dilution which had too many to count.
4	2019-06-13	rfaP KO + pRfaP	0.002	5	1e-07	25000000000	10.3979	5	1e-07	25000000000	10.3979	10.3979			Between two dilutions, the number of plaques went from too many to count to zero. To account for this, I systematically have chosen to record this as 5 plaques in the dilution which had too many to count.
