# Supplementary material for: Pleiotropy complicates a trade-off between phage resistance and antibiotic resistance
Source: Proc Natl Acad Sci U S A. 2020 May 18;117(21):11207–16. doi: 10.1073/pnas.1919888117 (PMC7260982; doi:10.1073/pnas.1919888117)
Supplement: Supplementary File [file pnas.1919888117.sd07.csv]

date	day	pop	phage_y/n	log_lb_dilution	count_lb_2uL	estimate_lb_y/n	log_lbtet_dilution	count_lbtet_2uL	estimate_lbtet_y/n
2/12/19	0	1	y	-7	1	n	-7	2	n
2/12/19	0	-1	n	-6	5	n	-7	2	n
2/12/19	0	2	y	-7	4	n	-7	1	n
2/12/19	0	-2	n	-7	1	n	-8	1	n
2/12/19	0	3	y	-7	1	n	-7	2	n
2/12/19	0	-3	n	-7	1	n	-7	1	n
2/12/19	0	4	y	-6	6	n	-7	1	n
2/12/19	0	-4	n	-6	7	n	-6	7	n
2/12/19	0	5	y	-7	1	n	-7	3	n
2/12/19	0	-5	n	-7	2	n	-6	10	n
2/12/19	0	6	y	-8	1	y	-7	2	n
2/12/19	0	-6	n	-7	3	n	-7	1	n
2/12/19	0	7	y	-7	1	n	-8	1	n
2/12/19	0	-7	n	-7	2	n	-7	1	n
2/12/19	0	8	y	-7	1	n	-7	2	n
2/12/19	0	-8	n	-6	8	n	-7	1	n
2/12/19	0	9	y	-7	1	n	-6	5	n
2/12/19	0	-9	n	-6	5	n	-7	1	n
2/12/19	0	10	y	-7	1	n	-6	8	n
2/12/19	0	-10	n	-7	2	n	-6	11	n
2/13/19	1	1	y	-6	2	n	-5	6	n
2/13/19	1	-1	n	-7	1	n	-7	2	n
2/13/19	1	2	y	-7	2	n	-6	3	n
2/13/19	1	-2	n	-7	1	n	-6	5	n
2/13/19	1	3	y	-7	1	n	-8	1	n
2/13/19	1	-3	n	-7	2	n	-6	8	n
2/13/19	1	4	y	-7	1	n	-6	5	n
2/13/19	1	-4	n	-6	10	n	-7	1	n
2/13/19	1	5	y	-7	1	n	-6	3	n
2/13/19	1	-5	n	-7	2	n	-7	1	n
2/13/19	1	6	y	-7	1	n	-7	1	n
2/13/19	1	-6	n	-6	8	n	-6	3	n
2/13/19	1	7	y	-6	4	n	-6	5	n
2/13/19	1	-7	n	-6	11	n	-6	7	n
2/13/19	1	8	y	-7	1	n	-5	5	n
2/13/19	1	-8	n	-8	1	n	-6	10	n
2/13/19	1	9	y	-7	1	n	-5	10	n
2/13/19	1	-9	n	-6	6	n	-7	1	n
2/13/19	1	10	y	-7	1	n	-6	4	n
2/13/19	1	-10	n	-6	7	n	-6	6	n
2/14/19	2	1	y	-7	1	n	-5	6	n
2/14/19	2	-1	n	-7	2	n	-7	3	n
2/14/19	2	2	y	-7	1	n	-6	1	n
2/14/19	2	-2	n	-7	1	n	-6	13	n
2/14/19	2	3	y	-6	9	n	-6	1	n
2/14/19	2	-3	n	-6	7	n	-6	10	n
2/14/19	2	4	y	-6	10	n	-7	1	n
2/14/19	2	-4	n	-7	1	n	-7	1	n
2/14/19	2	5	y	-7	2	n	-6	1	n
2/14/19	2	-5	n	-6	6	n	-8	1	n
2/14/19	2	6	y	-7	1	n	-5	4	n
2/14/19	2	-6	n	-6	5	n	-6	7	n
2/14/19	2	7	y	-7	1	n	-4	5	n
2/14/19	2	-7	n	-6	4	n	-6	1	n
2/14/19	2	8	y	-7	1	n	-5	7	n
2/14/19	2	-8	n	-6	10	n	-6	5	n
2/14/19	2	9	y	-6	8	n	-6	1	n
2/14/19	2	-9	n	-7	2	n	-6	9	n
2/14/19	2	10	y	-7	1	n	-6	1	n
2/14/19	2	-10	n	-7	2	n	-8	1	n
2/15/19	3	1	y	-6	9	n	-5	5	n
2/15/19	3	-1	n	-6	10	n	-6	10	n
2/15/19	3	2	y	-7	1	n	-5	19	n
2/15/19	3	-2	n	-7	3	n	-6	14	n
2/15/19	3	3	y	-6	11	n	-5	13	n
2/15/19	3	-3	n	-6	10	n	-6	2	n
2/15/19	3	4	y	-7	1	n	-6	2	n
2/15/19	3	-4	n	-6	12	y	-7	1	n
2/15/19	3	5	y	-7	4	n	-6	1	n
2/15/19	3	-5	n	-7	1	n	-6	4	n
2/15/19	3	6	y	-6	1	n	-5	6	n
2/15/19	3	-6	n	-6	9	n	-7	2	n
2/15/19	3	7	y	-7	2	n	-4	5	n
2/15/19	3	-7	n	-7	2	n	-5	1	n
2/15/19	3	8	y	-7	1	n	-7	1	n
2/15/19	3	-8	n	-6	7	n	-7	2	n
2/15/19	3	9	y	-6	7	n	-6	1	n
2/15/19	3	-9	n	-7	1	n	-8	1	n
2/15/19	3	10	y	-7	3	n	-7	1	n
2/15/19	3	-10	n	-7	1	n	-7	1	n
2/16/19	4	1	y	-8	1	n	-6	2	n
2/16/19	4	-1	n	-7	4	n	-6	5	n
2/16/19	4	2	y	-7	2	n	-6	3	n
2/16/19	4	-2	n	-7	1	n	-6	11	n
2/16/19	4	3	y	-8	1	n	-6	2	n
2/16/19	4	-3	n	-7	1	n	-7	2	n
2/16/19	4	4	y	-7	1	n	-7	1	n
2/16/19	4	-4	n	-7	2	n	-6	4	n
2/16/19	4	5	y	-6	7	n	-6	1	n
2/16/19	4	-5	n	-7	1	n	-7	2	n
2/16/19	4	6	y	-7	2	n	-6	1	n
2/16/19	4	-6	n	-7	2	n	-6	11	n
2/16/19	4	7	y	-6	12	y	-4	7	n
2/16/19	4	-7	n	-7	2	n	-8	1	n
2/16/19	4	8	y	-7	2	n	-6	4	n
2/16/19	4	-8	n	-7	1	n	-7	1	n
2/16/19	4	9	y	-8	2	n	-6	2	n
2/16/19	4	-9	n	-8	1	n	-6	10	n
2/16/19	4	10	y	-6	7	n	-5	2	n
2/16/19	4	-10	n	-7	1	n	-6	11	n
2/17/19	5	1	y	-7	1	n	-5	5	n
2/17/19	5	-1	n	-6	5	n	-7	2	n
2/17/19	5	2	y	-8	1	n	-7	1	n
2/17/19	5	-2	n	-7	1	n	-7	1	n
2/17/19	5	3	y	-7	1	n	-5	3	n
2/17/19	5	-3	n	-7	1	n	-7	2	n
2/17/19	5	4	y	-7	1	n	-6	3	n
2/17/19	5	-4	n	-7	1	n	-7	1	n
2/17/19	5	5	y	-6	5	y	-5	3	n
2/17/19	5	-5	n	-6	5	y	-6	8	y
2/17/19	5	6	y	-8	1	n	-5	6	y
2/17/19	5	-6	n	-7	1	n	-6	9	y
2/17/19	5	7	y	-7	1	n	-4	4	n
2/17/19	5	-7	n	-6	7	y	-6	10	y
2/17/19	5	8	y	-7	1	n	-5	12	y
2/17/19	5	-8	n	-6	9	y	-7	2	n
2/17/19	5	9	y	-7	1	n	-6	1	n
2/17/19	5	-9	n	-8	1	n	-7	2	n
2/17/19	5	10	y	-7	1	n	-5	1	n
2/17/19	5	-10	n	-7	1	n	-7	1	n
2/18/19	6	1	y	-7	1	n	-6	1	n
2/18/19	6	-1	n	-7	3	n	-6	8	n
2/18/19	6	2	y	-8	1	n	-7	1	n
2/18/19	6	-2	n	-7	1	n	-7	1	n
2/18/19	6	3	y	-8	1	n	-4	2	n
2/18/19	6	-3	n	-7	2	n	-6	8	n
2/18/19	6	4	y	-8	1	n	-6	6	n
2/18/19	6	-4	n	-8	1	n	-7	2	n
2/18/19	6	5	y	-7	1	n	-5	6	n
2/18/19	6	-5	n	-7	2	n	-6	5	n
2/18/19	6	6	y	-6	9	n	-5	10	n
2/18/19	6	-6	n	-7	1	n	-8	1	n
2/18/19	6	7	y	-6	6	n	-5	1	n
2/18/19	6	-7	n	-7	2	n	-6	6	n
2/18/19	6	8	y	-6	9	n	-5	5	n
2/18/19	6	-8	n	-7	1	n	-7	3	n
2/18/19	6	9	y	-7	3	n	-5	9	n
2/18/19	6	-9	n	-7	1	n	-7	1	n
2/18/19	6	10	y	-8	1	n	-4	5	n
2/18/19	6	-10	n	-7	1	n	-7	2	n
2/19/19	7	1	y	-6	3	n	-6	2	n
2/19/19	7	-1	n	-7	1	n	-6	8	n
2/19/19	7	2	y	-6	7	n	-6	3	n
2/19/19	7	-2	n	-7	3	n	-7	1	n
2/19/19	7	3	y	-6	6	n	-4	2	n
2/19/19	7	-3	n	-8	1	n	-7	1	n
2/19/19	7	4	y	-7	1	n	-6	5	n
2/19/19	7	-4	n	-7	1	n	-6	7	n
2/19/19	7	5	y	-6	4	n	-5	3	n
2/19/19	7	-5	n	-8	1	n	-6	6	n
2/19/19	7	6	y	-6	3	n	-5	10	n
2/19/19	7	-6	n	-6	7	n	-6	4	n
2/19/19	7	7	y	-7	1	n	-5	4	n
2/19/19	7	-7	n	-6	2	n	-8	1	n
2/19/19	7	8	y	-8	1	n	-6	1	n
2/19/19	7	-8	n	-6	3	n	-6	1	n
2/19/19	7	9	y	-6	3	n	-5	3	n
2/19/19	7	-9	n	-7	1	n	-6	4	n
2/19/19	7	10	y	-7	1	n	-3	7	n
2/19/19	7	-10	n	-7	1	n	-6	4	n
2/20/19	8	1	y	-7	1	n	-7	1	n
2/20/19	8	-1	n	-6	7	y	-7	1	n
2/20/19	8	2	y	-6	9	y	-6	2	n
2/20/19	8	-2	n	-6	5	y	-7	1	n
2/20/19	8	3	y	-7	1	n	-4	1	n
2/20/19	8	-3	n	-6	6	n	-6	14	n
2/20/19	8	4	y	-7	4	n	-6	3	n
2/20/19	8	-4	n	-6	8	n	-8	1	n
2/20/19	8	5	y	-6	3	n	-5	10	n
2/20/19	8	-5	n	-7	1	n	-6	11	n
2/20/19	8	6	y	-6	6	n	-6	2	n
2/20/19	8	-6	n	-6	5	n	-6	7	n
2/20/19	8	7	y	-7	3	n	-6	1	n
2/20/19	8	-7	n	-7	1	n	-6	5	n
2/20/19	8	8	y	-8	2	n	-5	4	n
2/20/19	8	-8	n	-6	4	n	-6	9	n
2/20/19	8	9	y	-6	10	y	-5	3	n
2/20/19	8	-9	n	-7	1	n	-7	2	n
2/20/19	8	10	y	-7	1	n	-3	6	n
2/20/19	8	-10	n	-6	4	n	-6	8	n
2/21/19	9	1	y	-7	1	n	-6	3	n
2/21/19	9	-1	n	-6	9	y	-6	12	n
2/21/19	9	2	y	-7	2	n	-7	2	n
2/21/19	9	-2	n	-8	1	n	-6	9	n
2/21/19	9	3	y	-7	1	n	-4	1	n
2/21/19	9	-3	n	-7	2	n	-7	1	n
2/21/19	9	4	y	-7	2	n	-7	2	n
2/21/19	9	-4	n	-6	8	n	-7	2	n
2/21/19	9	5	y	-6	6	n	-6	1	n
2/21/19	9	-5	n	-7	1	n	-7	2	n
2/21/19	9	6	y	-6	4	n	-5	12	n
2/21/19	9	-6	n	-6	8	n	-7	1	n
2/21/19	9	7	y	-7	1	n	-5	2	n
2/21/19	9	-7	n	-6	7	n	-6	10	n
2/21/19	9	8	y	-7	2	n	-5	2	n
2/21/19	9	-8	n	-6	4	n	-7	1	n
2/21/19	9	9	y	-7	2	n	-5	7	n
2/21/19	9	-9	n	-6	3	n	-7	2	n
2/21/19	9	10	y	-6	5	n	-3	3	n
2/21/19	9	-10	n	-6	7	n	-7	1	n
2/22/19	10	1	y	-6	9	y	-6	8	n
2/22/19	10	-1	n	-8	1	n	-6	6	n
2/22/19	10	2	y	-6	9	y	-6	1	n
2/22/19	10	-2	n	-6	6	y	-8	1	n
2/22/19	10	3	y	-6	9	n	-4	1	n
2/22/19	10	-3	n	-8	1	n	-7	1	n
2/22/19	10	4	y	-6	10	y	-6	8	n
2/22/19	10	-4	n	-7	1	n	-7	1	n
2/22/19	10	5	y	-6	6	n	-5	12	y
2/22/19	10	-5	n	-6	4	n	-7	1	n
2/22/19	10	6	y	-7	1	n	-7	1	n
2/22/19	10	-6	n	-7	1	n	-7	1	n
2/22/19	10	7	y	-7	1	n	-5	4	n
2/22/19	10	-7	n	-6	5	n	-6	1	n
2/22/19	10	8	y	-6	4	n	-4	6	n
2/22/19	10	-8	n	-7	2	n	-7	2	n
2/22/19	10	9	y	-6	5	y	-6	1	n
2/22/19	10	-9	n	-7	1	n	-7	1	n
2/22/19	10	10	y	-7	2	n	-3	1	n
2/22/19	10	-10	n	-7	1	n	-6	6	n
